# Supplementary material for: Study on the Action Mechanism of the Yifei Jianpi Tongfu Formula in Treatment of Colorectal Cancer Lung Metastasis Based on Network Analysis, Molecular Docking, and Experimental Validation
Source: Evid Based Complement Alternat Med. 2022 Jul 30;2022:6229444. doi: 10.1155/2022/6229444 (PMC9356795; doi:10.1155/2022/6229444)
Supplement: Supplementary Materials — Detailed information about the active compounds and targets identified in YJTF is shown in Supplementary Table 1. All of the disease-related targets for CRC lung metastasis are listed in Supplementary Table 2. Detailed information about the 81 overlapping targets identified as the key targets for studying the therapeutic effect of YJTF on CRC lung metastasis is shown in Supplementary Table 3. Detailed information about the PPI network is shown in Supplementary Table 4. Detailed information about the GO and KEGG enrichment analysis of the putative targets is shown in Supplementary Table 5. [file 6229444.f1.zip]

Archive with 5 entries (5 files):
- Supplementary Table.1-revised 2.0.docx
- Supplementary Table.2-revised.docx
- Supplementary Table.3-revised.docx
- Supplementary Table.4.pdf
- Supplementary Table.5.pdf
